# Supplementary material for: Influence of visual information on sniffing behavior in a routinely trichromatic primate
Source: Behav Ecol. 2024 Jul 4;35(5):arae055. doi: 10.1093/beheco/arae055 (PMC11258807; doi:10.1093/beheco/arae055)
Supplement: arae055_suppl_Supplementary_Material_S3 [file arae055_suppl_supplementary_material_s3.xlsx]

## Sheet: means+SDs
	Model 1/4		Model 2		Model 3		Model popcorn
	mean	sd	mean	sd	mean	sd	mean	sd
cohort	2014.3	4.26	2014.2	4.26	2015.2	3.54	2009	4.29
day	3.9	2.11	4.14	2.07	3.89	2.09
block	1.92	0.85	1.98	0.88	1.92	0.86
delta fill (log)	3.18	1.58	3.34	1.6
orientation	0.08	0.84	-0.01	0.8
hour of day	11.87	3.58	11.59	3.59	11.84	3.56	11.2	2.84
delta other (log)			2.46	1.75
delta self			1216.8	1334
nth approach			4.19	4.66
popcorn number							4.5	2.3
